# Supplementary material for: Incidence Trend of Follicular Lymphoma in Taiwan Compared to Japan and Korea, 2001–2019
Source: J Clin Med. 2023 Feb 10;12(4):1417. doi: 10.3390/jcm12041417 (PMC9963002; doi:10.3390/jcm12041417)
Supplement: Supplementary file 1 [file jcm-12-01417-s001.zip]

Archive with 1 entries (1 files):
- jcm-2178357-supplementary.pdf
